# Supplementary material for: Functional analysis and interaction networks of Rboh in poplar under abiotic stress
Source: Front Plant Sci. 2025 Feb 26;16:1553057. doi: 10.3389/fpls.2025.1553057 (PMC11897280; doi:10.3389/fpls.2025.1553057)
Supplement: Supplementary file 1 [file DataSheet1.zip]

Archive with 9 entries (8 files):
- Datasheet 1/
- Datasheet 1/Figure S1. Subcellular localization of Populus yunnanensis Rboh.tif
- Datasheet 1/Table S1.xlsx
- Datasheet 1/Table S2. The primers for qRT-PCR..xlsx
- Datasheet 1/Table S3. The predicted interaction proteins of PyRbohs.xlsx
- Datasheet 1/Table S4. List of 62 poplar Rbohs.xlsx
- Datasheet 1/Table S5.The conserved motifs of PyRbohs..xlsx
- Datasheet 1/Table S6. Collinearity pairs of poplar Rbohs.xlsx
- Datasheet 1/Table S7. Cis-elements of PyRboh promoters.xlsx
