# Supplementary material for: Functional analysis and interaction networks of Rboh in poplar under abiotic stress
Source: Front Plant Sci. 2025 Feb 26;16:1553057. doi: 10.3389/fpls.2025.1553057 (PMC11897280; doi:10.3389/fpls.2025.1553057)
Supplement: Supplementary file 1 [file DataSheet1.zip › Datasheet 1/Table S1.xlsx]

## Sheet: Sheet1
Table S1. The primers for plasmid vector construction.
ID	Primer	Suquence	TM	Lenth	restriction site
Poyun19109-1300	F	AAGCTTCTGCAGGGGCCCGGG ATGAGAGGTTCATTGCCTAAAC	55℃	2847	EcoRⅠ+SpeⅠ
Poyun19109-1300	R	CATGGTACCGGATCCACTAGT GAAATGCTCCTTGTGGAACT
Poyun06279-1300	F	AAGCTTCTGCAGGGGCCCGGG ATGAAATCAACTTCGTCG	51℃	2774	EcoRⅠ+SpeⅠ
Poyun06279-1300	R	CATGGTACCGGATCCACTAGT GAAATACTCCTTGTGAAACTC
Poyun17687-AD	F	GCCATGGAGGCCAGTGAATTC ATGGGTAATACTTGTGTAGGAC	54℃	1740	EcoRⅠ+BamHⅠ
Poyun17687-AD	R	GCTCGAGCTCGATGGATCC TAGTTTGAGGGCTTCTCTAAAAT
Poyun21683-AD	F	GCCATGGAGGCCAGTGAATTC ATGGGTAATACTTGTGTAGGAC	54℃	1740	EcoRⅠ+BamHⅠ
Poyun21683-AD	R	AGCTCGAGCTCGATGGATCC AAGTTTGAGAGCTTCTCTAAAAT
Poyun27068-AD	F	TCCCCCGGG ATGAATGCCACAGCAGC	59℃	618	SmaⅠ+BamHⅠ
Poyun27068-AD	R	CGGGATCC AAGAATATGGCAGACCCTATGT
Poyun17687-BD	F	CATGGAGGCCGAATTCCCGGG ATGGGTAATACTTGTGTAGG	51℃	1740	SmaⅠ+SalⅠ
Poyun17687-BD	R	ATGCGGCCGCTGCAGGTCGAC TAGTTTGAGGGCTTCTCTAA
Poyun21683-BD	R	ATGCGGCCGCTGCAGGTCGAC AAGTTTGAGAGCTTCTCT
Poyun27068-BD	F	TCCCCGGGA TGAATGCCACAGCAGC	55℃	618	SmaⅠ+SalⅠ
Poyun27068-BD	R	GCGTCGAC AAGAATATGGCAGACCCTATGT
