# Supplementary material for: Functional analysis and interaction networks of Rboh in poplar under abiotic stress
Source: Front Plant Sci. 2025 Feb 26;16:1553057. doi: 10.3389/fpls.2025.1553057 (PMC11897280; doi:10.3389/fpls.2025.1553057)
Supplement: Supplementary file 1 [file DataSheet1.zip › Datasheet 1/Table S2. The primers for qRT-PCR..xlsx]

## Sheet: Sheet1
Table S2. The primers for qRT-PCR.
ID	Primer	Suquence	TM	Lenth
Poyun19109	F	TGGGTTTTGGCATTATGGG	51.1℃	281bp
	R	AGAAGAAGAGGAGGTGGTAGGT
poyun00939	F	TGGGTTATGATAATGATAGGGC	51.4℃	266bp
	R	ACAAGAAGAGGAGGGGGTC
poyun19348	F	TCATACAATATCGGCACAAGG	51.8℃	177bp
	R	TCATCAAAAGGCACAGCAAC
poyun30785	F	GGCTCTATGGATTGCTGTTATG	52.9℃	238bp
	R	TGTGGAAATTGAGGTTGTCGT
poyun00667	F	GTATCGTTGCCGGTTTTTT	51.2℃	198bp
	R	ACAGCTACTCCCAATTTGGTC
poyun06279	F	GATGATAATGGTTGGCCTATTC	51℃	239bp
	R	GTAAGCCTTCTTACCTTGTGGA
poyun15051	F	AATTTGGGTCATTGCGCT	51.3℃	217bp
	R	CCATTCCTAACTTGGTCTTGCT
poyun06651	F	TATGGGTTATGACGTTATGGTTAGC	46.8℃	93bp
	R	CTTGAGATTTTGAATAGGGGTG
poyun35235	F	AATATGGGTTTTCGCGTTG	50.1℃	191bp
	R	AGCTTAGTAAGTGTTCTTCTGCAG
