# Supplementary material for: Functional analysis and interaction networks of Rboh in poplar under abiotic stress
Source: Front Plant Sci. 2025 Feb 26;16:1553057. doi: 10.3389/fpls.2025.1553057 (PMC11897280; doi:10.3389/fpls.2025.1553057)
Supplement: Supplementary file 1 [file DataSheet1.zip › Datasheet 1/Table S3. The predicted interaction proteins of PyRbohs.xlsx]

## Sheet: S4.xlsx
Table S3. The predicted interaction proteins of PyRbohs
Poyun19109.t1
node1	node2	node1_string_id	node2_string_id	neighborhood_on_chromosome	gene_fusion	phylogenetic_cooccurrence	homology	coexpression	experimentally_determined_interaction	database_annotated	automated_textmining	combined_score
CIPK3	POPTR_0003s13310.1	3694.POPTR_0001s23030.2	3694.POPTR_0003s13310.1	0	0	0	0	0	0.741	0	0.594	0.89
CIPK4	POPTR_0003s13310.1	3694.POPTR_0009s02610.1	3694.POPTR_0003s13310.1	0	0	0	0	0	0.741	0	0.594	0.89
CPK1	POPTR_0003s13310.1	3694.POPTR_0010s25090.1	3694.POPTR_0003s13310.1	0	0	0	0	0	0	0.6	0.189	0.661
CPK1	POPTR_0014s05070.1	3694.POPTR_0010s25090.1	3694.POPTR_0014s05070.1	0	0	0	0	0	0.132	0.356	0.063	0.43
CPK5	POPTR_0003s13310.1	3694.POPTR_0004s21710.1	3694.POPTR_0003s13310.1	0	0	0	0	0	0	0.6	0.189	0.661
CPK5	POPTR_0014s05070.1	3694.POPTR_0004s21710.1	3694.POPTR_0014s05070.1	0	0	0	0	0	0.132	0.356	0.063	0.43
POPTR_0003s13310.1	CIPK3	3694.POPTR_0003s13310.1	3694.POPTR_0001s23030.2	0	0	0	0	0	0.741	0	0.594	0.89
POPTR_0003s13310.1	POPTR_0004s15270.1	3694.POPTR_0003s13310.1	3694.POPTR_0004s15270.1	0	0	0	0	0	0.193	0	0.57	0.638
POPTR_0003s13310.1	POPTR_0008s01530.1	3694.POPTR_0003s13310.1	3694.POPTR_0008s01530.1	0	0	0	0	0	0	0.6	0.189	0.661
POPTR_0003s13310.1	CPK5	3694.POPTR_0003s13310.1	3694.POPTR_0004s21710.1	0	0	0	0	0	0	0.6	0.189	0.661
POPTR_0003s13310.1	CPK1	3694.POPTR_0003s13310.1	3694.POPTR_0010s25090.1	0	0	0	0	0	0	0.6	0.189	0.661
POPTR_0003s13310.1	POPTR_0034s00240.1	3694.POPTR_0003s13310.1	3694.POPTR_0034s00240.1	0	0	0	0	0	0.213	0	0.59	0.663
POPTR_0003s13310.1	POPTR_0010s02500.1	3694.POPTR_0003s13310.1	3694.POPTR_0010s02500.1	0	0	0	0	0	0.213	0	0.59	0.663
POPTR_0003s13310.1	POPTR_0013s01930.1	3694.POPTR_0003s13310.1	3694.POPTR_0013s01930.1	0	0	0	0	0	0.213	0	0.59	0.663
POPTR_0003s13310.1	POPTR_0014s05070.1	3694.POPTR_0003s13310.1	3694.POPTR_0014s05070.1	0	0	0	0	0	0.087	0.309	0.594	0.721
POPTR_0003s13310.1	CIPK4	3694.POPTR_0003s13310.1	3694.POPTR_0009s02610.1	0	0	0	0	0	0.741	0	0.594	0.89
POPTR_0004s15270.1	POPTR_0003s13310.1	3694.POPTR_0004s15270.1	3694.POPTR_0003s13310.1	0	0	0	0	0	0.193	0	0.57	0.638
POPTR_0008s01530.1	POPTR_0003s13310.1	3694.POPTR_0008s01530.1	3694.POPTR_0003s13310.1	0	0	0	0	0	0	0.6	0.189	0.661
POPTR_0008s01530.1	POPTR_0014s05070.1	3694.POPTR_0008s01530.1	3694.POPTR_0014s05070.1	0	0	0	0	0	0.132	0.356	0.063	0.43
POPTR_0010s02500.1	POPTR_0003s13310.1	3694.POPTR_0010s02500.1	3694.POPTR_0003s13310.1	0	0	0	0	0	0.213	0	0.59	0.663
POPTR_0013s01930.1	POPTR_0003s13310.1	3694.POPTR_0013s01930.1	3694.POPTR_0003s13310.1	0	0	0	0	0	0.213	0	0.59	0.663
POPTR_0014s05070.1	POPTR_0003s13310.1	3694.POPTR_0014s05070.1	3694.POPTR_0003s13310.1	0	0	0	0	0	0.087	0.309	0.594	0.721
POPTR_0014s05070.1	CPK5	3694.POPTR_0014s05070.1	3694.POPTR_0004s21710.1	0	0	0	0	0	0.132	0.356	0.063	0.43
POPTR_0014s05070.1	POPTR_0008s01530.1	3694.POPTR_0014s05070.1	3694.POPTR_0008s01530.1	0	0	0	0	0	0.132	0.356	0.063	0.43
POPTR_0014s05070.1	CPK1	3694.POPTR_0014s05070.1	3694.POPTR_0010s25090.1	0	0	0	0	0	0.132	0.356	0.063	0.43
POPTR_0034s00240.1	POPTR_0003s13310.1	3694.POPTR_0034s00240.1	3694.POPTR_0003s13310.1	0	0	0	0	0	0.213	0	0.59	0.663
Poyun00939.t1
CIPK3	POPTR_0001s09970.1	3694.POPTR_0001s23030.2	3694.POPTR_0001s09970.1	0	0	0	0	0	0.741	0	0.594	0.89
CIPK3	POPTR_0005s14090.1	3694.POPTR_0001s23030.2	3694.POPTR_0005s14090.1	0	0	0	0	0	0.214	0	0.354	0.47
CIPK4	POPTR_0001s09970.1	3694.POPTR_0009s02610.1	3694.POPTR_0001s09970.1	0	0	0	0	0.059	0.741	0	0.594	0.892
CIPK4	POPTR_0005s14090.1	3694.POPTR_0009s02610.1	3694.POPTR_0005s14090.1	0	0	0	0	0.064	0.214	0	0.354	0.483
CPK1	POPTR_0001s09970.1	3694.POPTR_0010s25090.1	3694.POPTR_0001s09970.1	0	0	0	0	0	0	0.6	0.189	0.661
CPK1	POPTR_0014s05070.1	3694.POPTR_0010s25090.1	3694.POPTR_0014s05070.1	0	0	0	0	0	0.132	0.356	0.063	0.43
CPK5	POPTR_0001s09970.1	3694.POPTR_0004s21710.1	3694.POPTR_0001s09970.1	0	0	0	0	0.063	0	0.6	0.189	0.669
CPK5	POPTR_0014s05070.1	3694.POPTR_0004s21710.1	3694.POPTR_0014s05070.1	0	0	0	0	0	0.132	0.356	0.063	0.43
POPTR_0001s09970.1	POPTR_0005s14090.1	3694.POPTR_0001s09970.1	3694.POPTR_0005s14090.1	0	0	0	0	0.063	0.193	0	0.57	0.646
POPTR_0001s09970.1	CPK1	3694.POPTR_0001s09970.1	3694.POPTR_0010s25090.1	0	0	0	0	0	0	0.6	0.189	0.661
POPTR_0001s09970.1	POPTR_0010s02500.1	3694.POPTR_0001s09970.1	3694.POPTR_0010s02500.1	0	0	0	0	0	0.213	0	0.59	0.663
POPTR_0001s09970.1	POPTR_0013s01930.1	3694.POPTR_0001s09970.1	3694.POPTR_0013s01930.1	0	0	0	0	0	0.213	0	0.59	0.663
POPTR_0001s09970.1	POPTR_0034s00240.1	3694.POPTR_0001s09970.1	3694.POPTR_0034s00240.1	0	0	0	0	0	0.213	0	0.59	0.663
POPTR_0001s09970.1	POPTR_0008s01530.1	3694.POPTR_0001s09970.1	3694.POPTR_0008s01530.1	0	0	0	0	0.062	0	0.6	0.189	0.669
POPTR_0001s09970.1	CPK5	3694.POPTR_0001s09970.1	3694.POPTR_0004s21710.1	0	0	0	0	0.063	0	0.6	0.189	0.669
POPTR_0001s09970.1	POPTR_0014s05070.1	3694.POPTR_0001s09970.1	3694.POPTR_0014s05070.1	0	0	0	0	0	0.087	0.309	0.594	0.721
POPTR_0001s09970.1	CIPK3	3694.POPTR_0001s09970.1	3694.POPTR_0001s23030.2	0	0	0	0	0	0.741	0	0.594	0.89
POPTR_0001s09970.1	CIPK4	3694.POPTR_0001s09970.1	3694.POPTR_0009s02610.1	0	0	0	0	0.059	0.741	0	0.594	0.892
POPTR_0005s14090.1	POPTR_0001s09970.1	3694.POPTR_0005s14090.1	3694.POPTR_0001s09970.1	0	0	0	0	0.063	0.193	0	0.57	0.646
POPTR_0005s14090.1	CIPK3	3694.POPTR_0005s14090.1	3694.POPTR_0001s23030.2	0	0	0	0	0	0.214	0	0.354	0.47
POPTR_0005s14090.1	CIPK4	3694.POPTR_0005s14090.1	3694.POPTR_0009s02610.1	0	0	0	0	0.064	0.214	0	0.354	0.483
POPTR_0008s01530.1	POPTR_0001s09970.1	3694.POPTR_0008s01530.1	3694.POPTR_0001s09970.1	0	0	0	0	0.062	0	0.6	0.189	0.669
POPTR_0008s01530.1	POPTR_0014s05070.1	3694.POPTR_0008s01530.1	3694.POPTR_0014s05070.1	0	0	0	0	0	0.132	0.356	0.063	0.43
POPTR_0010s02500.1	POPTR_0001s09970.1	3694.POPTR_0010s02500.1	3694.POPTR_0001s09970.1	0	0	0	0	0	0.213	0	0.59	0.663
POPTR_0013s01930.1	POPTR_0001s09970.1	3694.POPTR_0013s01930.1	3694.POPTR_0001s09970.1	0	0	0	0	0	0.213	0	0.59	0.663
POPTR_0014s05070.1	POPTR_0001s09970.1	3694.POPTR_0014s05070.1	3694.POPTR_0001s09970.1	0	0	0	0	0	0.087	0.309	0.594	0.721
POPTR_0014s05070.1	CPK5	3694.POPTR_0014s05070.1	3694.POPTR_0004s21710.1	0	0	0	0	0	0.132	0.356	0.063	0.43
POPTR_0014s05070.1	POPTR_0008s01530.1	3694.POPTR_0014s05070.1	3694.POPTR_0008s01530.1	0	0	0	0	0	0.132	0.356	0.063	0.43
POPTR_0014s05070.1	CPK1	3694.POPTR_0014s05070.1	3694.POPTR_0010s25090.1	0	0	0	0	0	0.132	0.356	0.063	0.43
POPTR_0034s00240.1	POPTR_0001s09970.1	3694.POPTR_0034s00240.1	3694.POPTR_0001s09970.1	0	0	0	0	0	0.213	0	0.59	0.663
Poyun06651
POPTR_0001s12960.1	PtrcMsrA1	3694.POPTR_0001s12960.1	3694.POPTR_0012s09290.1	0	0	0	0	0	0	0	0.619	0.619
POPTR_0001s12960.1	POPTR_0015s09910.1	3694.POPTR_0001s12960.1	3694.POPTR_0015s09910.1	0	0	0	0	0	0	0	0.619	0.619
POPTR_0001s12960.1	POPTR_0008s19960.1	3694.POPTR_0001s12960.1	3694.POPTR_0008s19960.1	0	0	0	0	0.045	0	0	0.619	0.62
POPTR_0001s12960.1	PtrcMsrA3	3694.POPTR_0001s12960.1	3694.POPTR_0296s00220.1	0	0	0	0	0	0	0	0.637	0.637
POPTR_0001s12960.1	PtrcMsrA6	3694.POPTR_0001s12960.1	3694.POPTR_0015s12390.1	0	0	0	0	0	0	0	0.637	0.637
POPTR_0001s12960.1	PtrcMsrA4	3694.POPTR_0001s12960.1	3694.POPTR_0012s11630.1	0	0	0	0	0	0	0	0.637	0.637
POPTR_0001s12960.1	POPTR_0006s09850.1	3694.POPTR_0001s12960.1	3694.POPTR_0006s09850.1	0	0	0	0	0	0	0	0.669	0.669
POPTR_0001s12960.1	PtrcMsrA5	3694.POPTR_0001s12960.1	3694.POPTR_0007s14050.1	0	0	0	0	0	0	0	0.708	0.708
POPTR_0006s09850.1	POPTR_0001s12960.1	3694.POPTR_0006s09850.1	3694.POPTR_0001s12960.1	0	0	0	0	0	0	0	0.669	0.669
POPTR_0006s09850.1	PtrcMsrA6	3694.POPTR_0006s09850.1	3694.POPTR_0015s12390.1	0	0	0	0	0	0	0	0.68	0.68
POPTR_0006s09850.1	PtrcMsrA4	3694.POPTR_0006s09850.1	3694.POPTR_0012s11630.1	0	0	0	0	0	0	0	0.68	0.68
POPTR_0006s09850.1	PtrcMsrA3	3694.POPTR_0006s09850.1	3694.POPTR_0296s00220.1	0	0	0	0	0	0	0	0.68	0.68
POPTR_0006s09850.1	PRX67	3694.POPTR_0006s09850.1	3694.POPTR_0012s03980.1	0	0	0	0	0	0	0	0.686	0.686
POPTR_0006s09850.1	POPTR_0015s09910.1	3694.POPTR_0006s09850.1	3694.POPTR_0015s09910.1	0	0	0	0	0	0	0	0.716	0.716
POPTR_0006s09850.1	PtrcMsrA1	3694.POPTR_0006s09850.1	3694.POPTR_0012s09290.1	0	0	0	0	0	0	0	0.716	0.716
POPTR_0006s09850.1	POPTR_0014s05070.1	3694.POPTR_0006s09850.1	3694.POPTR_0014s05070.1	0	0	0	0	0	0.087	0.309	0.599	0.724
POPTR_0006s09850.1	POPTR_0008s19960.1	3694.POPTR_0006s09850.1	3694.POPTR_0008s19960.1	0	0	0	0	0	0	0	0.729	0.729
POPTR_0006s09850.1	PtrcMsrA5	3694.POPTR_0006s09850.1	3694.POPTR_0007s14050.1	0	0	0	0	0	0	0	0.823	0.823
POPTR_0008s19960.1	POPTR_0001s12960.1	3694.POPTR_0008s19960.1	3694.POPTR_0001s12960.1	0	0	0	0	0.045	0	0	0.619	0.62
POPTR_0008s19960.1	POPTR_0006s09850.1	3694.POPTR_0008s19960.1	3694.POPTR_0006s09850.1	0	0	0	0	0	0	0	0.729	0.729
POPTR_0008s19960.1	PtrcMsrA5	3694.POPTR_0008s19960.1	3694.POPTR_0007s14050.1	0	0	0	0	0	0	0	0.839	0.839
POPTR_0008s19960.1	PtrcMsrA6	3694.POPTR_0008s19960.1	3694.POPTR_0015s12390.1	0	0	0	0	0	0	0	0.711	0.711
POPTR_0008s19960.1	PtrcMsrA3	3694.POPTR_0008s19960.1	3694.POPTR_0296s00220.1	0	0	0	0	0.077	0	0	0.711	0.721
POPTR_0008s19960.1	PtrcMsrA4	3694.POPTR_0008s19960.1	3694.POPTR_0012s11630.1	0	0	0	0	0.143	0	0	0.711	0.741
POPTR_0008s19960.1	PtrcMsrA1	3694.POPTR_0008s19960.1	3694.POPTR_0012s09290.1	0	0	0	0	0	0	0	0.766	0.766
POPTR_0008s19960.1	POPTR_0015s09910.1	3694.POPTR_0008s19960.1	3694.POPTR_0015s09910.1	0	0	0	0	0	0	0	0.766	0.766
POPTR_0014s05070.1	POPTR_0006s09850.1	3694.POPTR_0014s05070.1	3694.POPTR_0006s09850.1	0	0	0	0	0	0.087	0.309	0.599	0.724
POPTR_0015s09910.1	POPTR_0001s12960.1	3694.POPTR_0015s09910.1	3694.POPTR_0001s12960.1	0	0	0	0	0	0	0	0.619	0.619
POPTR_0015s09910.1	POPTR_0006s09850.1	3694.POPTR_0015s09910.1	3694.POPTR_0006s09850.1	0	0	0	0	0	0	0	0.716	0.716
POPTR_0015s09910.1	POPTR_0008s19960.1	3694.POPTR_0015s09910.1	3694.POPTR_0008s19960.1	0	0	0	0	0	0	0	0.766	0.766
PRX67	POPTR_0006s09850.1	3694.POPTR_0012s03980.1	3694.POPTR_0006s09850.1	0	0	0	0	0	0	0	0.686	0.686
PtrcMsrA1	POPTR_0001s12960.1	3694.POPTR_0012s09290.1	3694.POPTR_0001s12960.1	0	0	0	0	0	0	0	0.619	0.619
PtrcMsrA1	POPTR_0006s09850.1	3694.POPTR_0012s09290.1	3694.POPTR_0006s09850.1	0	0	0	0	0	0	0	0.716	0.716
PtrcMsrA1	POPTR_0008s19960.1	3694.POPTR_0012s09290.1	3694.POPTR_0008s19960.1	0	0	0	0	0	0	0	0.766	0.766
PtrcMsrA3	POPTR_0001s12960.1	3694.POPTR_0296s00220.1	3694.POPTR_0001s12960.1	0	0	0	0	0	0	0	0.637	0.637
PtrcMsrA3	POPTR_0006s09850.1	3694.POPTR_0296s00220.1	3694.POPTR_0006s09850.1	0	0	0	0	0	0	0	0.68	0.68
PtrcMsrA3	POPTR_0008s19960.1	3694.POPTR_0296s00220.1	3694.POPTR_0008s19960.1	0	0	0	0	0.077	0	0	0.711	0.721
PtrcMsrA4	POPTR_0001s12960.1	3694.POPTR_0012s11630.1	3694.POPTR_0001s12960.1	0	0	0	0	0	0	0	0.637	0.637
PtrcMsrA4	POPTR_0006s09850.1	3694.POPTR_0012s11630.1	3694.POPTR_0006s09850.1	0	0	0	0	0	0	0	0.68	0.68
PtrcMsrA4	POPTR_0008s19960.1	3694.POPTR_0012s11630.1	3694.POPTR_0008s19960.1	0	0	0	0	0.143	0	0	0.711	0.741
PtrcMsrA5	POPTR_0001s12960.1	3694.POPTR_0007s14050.1	3694.POPTR_0001s12960.1	0	0	0	0	0	0	0	0.708	0.708
PtrcMsrA5	POPTR_0006s09850.1	3694.POPTR_0007s14050.1	3694.POPTR_0006s09850.1	0	0	0	0	0	0	0	0.823	0.823
PtrcMsrA5	POPTR_0008s19960.1	3694.POPTR_0007s14050.1	3694.POPTR_0008s19960.1	0	0	0	0	0	0	0	0.839	0.839
PtrcMsrA6	POPTR_0001s12960.1	3694.POPTR_0015s12390.1	3694.POPTR_0001s12960.1	0	0	0	0	0	0	0	0.637	0.637
PtrcMsrA6	POPTR_0006s09850.1	3694.POPTR_0015s12390.1	3694.POPTR_0006s09850.1	0	0	0	0	0	0	0	0.68	0.68
PtrcMsrA6	POPTR_0008s19960.1	3694.POPTR_0015s12390.1	3694.POPTR_0008s19960.1	0	0	0	0	0	0	0	0.711	0.711
Poyun35235
POPTR_0001s12960.1	PtrcMsrA1	3694.POPTR_0001s12960.1	3694.POPTR_0012s09290.1	0	0	0	0	0	0	0	0.619	0.619
POPTR_0001s12960.1	POPTR_0015s09910.1	3694.POPTR_0001s12960.1	3694.POPTR_0015s09910.1	0	0	0	0	0	0	0	0.619	0.619
POPTR_0001s12960.1	POPTR_0008s19960.1	3694.POPTR_0001s12960.1	3694.POPTR_0008s19960.1	0	0	0	0	0.045	0	0	0.619	0.62
POPTR_0001s12960.1	PtrcMsrA3	3694.POPTR_0001s12960.1	3694.POPTR_0296s00220.1	0	0	0	0	0	0	0	0.637	0.637
POPTR_0001s12960.1	PtrcMsrA6	3694.POPTR_0001s12960.1	3694.POPTR_0015s12390.1	0	0	0	0	0	0	0	0.637	0.637
POPTR_0001s12960.1	PtrcMsrA4	3694.POPTR_0001s12960.1	3694.POPTR_0012s11630.1	0	0	0	0	0	0	0	0.637	0.637
POPTR_0001s12960.1	POPTR_0016s11970.1	3694.POPTR_0001s12960.1	3694.POPTR_0016s11970.1	0	0	0	0	0	0	0	0.669	0.669
POPTR_0001s12960.1	PtrcMsrA5	3694.POPTR_0001s12960.1	3694.POPTR_0007s14050.1	0	0	0	0	0	0	0	0.708	0.708
POPTR_0008s19960.1	POPTR_0001s12960.1	3694.POPTR_0008s19960.1	3694.POPTR_0001s12960.1	0	0	0	0	0.045	0	0	0.619	0.62
POPTR_0008s19960.1	PtrcMsrA5	3694.POPTR_0008s19960.1	3694.POPTR_0007s14050.1	0	0	0	0	0	0	0	0.839	0.839
POPTR_0008s19960.1	PtrcMsrA6	3694.POPTR_0008s19960.1	3694.POPTR_0015s12390.1	0	0	0	0	0	0	0	0.711	0.711
POPTR_0008s19960.1	PtrcMsrA3	3694.POPTR_0008s19960.1	3694.POPTR_0296s00220.1	0	0	0	0	0.077	0	0	0.711	0.721
POPTR_0008s19960.1	POPTR_0016s11970.1	3694.POPTR_0008s19960.1	3694.POPTR_0016s11970.1	0	0	0	0	0	0	0	0.729	0.729
POPTR_0008s19960.1	PtrcMsrA4	3694.POPTR_0008s19960.1	3694.POPTR_0012s11630.1	0	0	0	0	0.143	0	0	0.711	0.741
POPTR_0008s19960.1	PtrcMsrA1	3694.POPTR_0008s19960.1	3694.POPTR_0012s09290.1	0	0	0	0	0	0	0	0.766	0.766
POPTR_0008s19960.1	POPTR_0015s09910.1	3694.POPTR_0008s19960.1	3694.POPTR_0015s09910.1	0	0	0	0	0	0	0	0.766	0.766
POPTR_0014s05070.1	POPTR_0016s11970.1	3694.POPTR_0014s05070.1	3694.POPTR_0016s11970.1	0	0	0	0	0	0.087	0.309	0.599	0.724
POPTR_0015s09910.1	POPTR_0001s12960.1	3694.POPTR_0015s09910.1	3694.POPTR_0001s12960.1	0	0	0	0	0	0	0	0.619	0.619
POPTR_0015s09910.1	POPTR_0008s19960.1	3694.POPTR_0015s09910.1	3694.POPTR_0008s19960.1	0	0	0	0	0	0	0	0.766	0.766
POPTR_0015s09910.1	POPTR_0016s11970.1	3694.POPTR_0015s09910.1	3694.POPTR_0016s11970.1	0	0	0	0	0	0	0	0.716	0.716
POPTR_0016s11970.1	POPTR_0001s12960.1	3694.POPTR_0016s11970.1	3694.POPTR_0001s12960.1	0	0	0	0	0	0	0	0.669	0.669
POPTR_0016s11970.1	PtrcMsrA5	3694.POPTR_0016s11970.1	3694.POPTR_0007s14050.1	0	0	0	0	0	0	0	0.823	0.823
POPTR_0016s11970.1	POPTR_0008s19960.1	3694.POPTR_0016s11970.1	3694.POPTR_0008s19960.1	0	0	0	0	0	0	0	0.729	0.729
POPTR_0016s11970.1	PRX67	3694.POPTR_0016s11970.1	3694.POPTR_0012s03980.1	0	0	0	0	0	0	0	0.686	0.686
POPTR_0016s11970.1	PtrcMsrA1	3694.POPTR_0016s11970.1	3694.POPTR_0012s09290.1	0	0	0	0	0	0	0	0.716	0.716
POPTR_0016s11970.1	PtrcMsrA4	3694.POPTR_0016s11970.1	3694.POPTR_0012s11630.1	0	0	0	0	0	0	0	0.68	0.68
POPTR_0016s11970.1	POPTR_0014s05070.1	3694.POPTR_0016s11970.1	3694.POPTR_0014s05070.1	0	0	0	0	0	0.087	0.309	0.599	0.724
POPTR_0016s11970.1	POPTR_0015s09910.1	3694.POPTR_0016s11970.1	3694.POPTR_0015s09910.1	0	0	0	0	0	0	0	0.716	0.716
POPTR_0016s11970.1	PtrcMsrA6	3694.POPTR_0016s11970.1	3694.POPTR_0015s12390.1	0	0	0	0	0	0	0	0.68	0.68
POPTR_0016s11970.1	PtrcMsrA3	3694.POPTR_0016s11970.1	3694.POPTR_0296s00220.1	0	0	0	0	0	0	0	0.68	0.68
PRX67	POPTR_0016s11970.1	3694.POPTR_0012s03980.1	3694.POPTR_0016s11970.1	0	0	0	0	0	0	0	0.686	0.686
PtrcMsrA1	POPTR_0001s12960.1	3694.POPTR_0012s09290.1	3694.POPTR_0001s12960.1	0	0	0	0	0	0	0	0.619	0.619
PtrcMsrA1	POPTR_0008s19960.1	3694.POPTR_0012s09290.1	3694.POPTR_0008s19960.1	0	0	0	0	0	0	0	0.766	0.766
PtrcMsrA1	POPTR_0016s11970.1	3694.POPTR_0012s09290.1	3694.POPTR_0016s11970.1	0	0	0	0	0	0	0	0.716	0.716
PtrcMsrA3	POPTR_0001s12960.1	3694.POPTR_0296s00220.1	3694.POPTR_0001s12960.1	0	0	0	0	0	0	0	0.637	0.637
PtrcMsrA3	POPTR_0008s19960.1	3694.POPTR_0296s00220.1	3694.POPTR_0008s19960.1	0	0	0	0	0.077	0	0	0.711	0.721
PtrcMsrA3	POPTR_0016s11970.1	3694.POPTR_0296s00220.1	3694.POPTR_0016s11970.1	0	0	0	0	0	0	0	0.68	0.68
PtrcMsrA4	POPTR_0001s12960.1	3694.POPTR_0012s11630.1	3694.POPTR_0001s12960.1	0	0	0	0	0	0	0	0.637	0.637
PtrcMsrA4	POPTR_0008s19960.1	3694.POPTR_0012s11630.1	3694.POPTR_0008s19960.1	0	0	0	0	0.143	0	0	0.711	0.741
PtrcMsrA4	POPTR_0016s11970.1	3694.POPTR_0012s11630.1	3694.POPTR_0016s11970.1	0	0	0	0	0	0	0	0.68	0.68
PtrcMsrA5	POPTR_0001s12960.1	3694.POPTR_0007s14050.1	3694.POPTR_0001s12960.1	0	0	0	0	0	0	0	0.708	0.708
PtrcMsrA5	POPTR_0016s11970.1	3694.POPTR_0007s14050.1	3694.POPTR_0016s11970.1	0	0	0	0	0	0	0	0.823	0.823
PtrcMsrA5	POPTR_0008s19960.1	3694.POPTR_0007s14050.1	3694.POPTR_0008s19960.1	0	0	0	0	0	0	0	0.839	0.839
PtrcMsrA6	POPTR_0001s12960.1	3694.POPTR_0015s12390.1	3694.POPTR_0001s12960.1	0	0	0	0	0	0	0	0.637	0.637
PtrcMsrA6	POPTR_0008s19960.1	3694.POPTR_0015s12390.1	3694.POPTR_0008s19960.1	0	0	0	0	0	0	0	0.711	0.711
PtrcMsrA6	POPTR_0016s11970.1	3694.POPTR_0015s12390.1	3694.POPTR_0016s11970.1	0	0	0	0	0	0	0	0.68	0.68
