# Supplementary material for: Functional analysis and interaction networks of Rboh in poplar under abiotic stress
Source: Front Plant Sci. 2025 Feb 26;16:1553057. doi: 10.3389/fpls.2025.1553057 (PMC11897280; doi:10.3389/fpls.2025.1553057)
Supplement: Supplementary file 1 [file DataSheet1.zip › Datasheet 1/Table S4. List of 62 poplar Rbohs.xlsx]

## Sheet: Sheet1
Table S4. List of 62 poplar Rbohs.
ID	Alignments score (Bits)	E-Value
Poyun19109.t1	1427	0
Poyun00939.t1	1420	0
Poyun19348.t1	1228	0
Poyun30785.t1	1189	0
Poyun00667.t1	1179	0
Poyun06279.t1	1161	0
Poyun15051.t1	1160	0
Poyun06651.t1	992	0
Poyun35235.t1	964	0
Potri.003G133300.1.p	1428	0
Potri.001G098300.1.p	1380	0
Potri.003G159800.1.p	1228	0
Potri.012G111600.1.p	1208	0
Potri.001G070900.1.p	1201	0
Potri.006G137300.1.p	1174	0
Potri.015G109800.2.p	1166	0
Potri.005G026200.2.p	1160	0
Potri.006G097200.1.p	991	0
Potri.016G112200.1.p	968	0
XP_034894744.1	1422	0
XP_034888226.1	1412	0
XP_034921848.1	1230	0
XP_034909281.1	1217	0
XP_034905438.1	1196	0
XP_034905427.1	1196	0
XP_034913980.1	1179	0
XP_034887704.1	1161	0
XP_034912996.1	1159	0
XP_034912995.1	1155	0
XP_034909280.1	1081	0
XP_034914039.1	976	0
XP_034899498.1	976	0
KAG6791658.1	1422	0
KAG6781122.1	1420	0
KAG6782832.1	1380	0
KAG6783034.1	1234	0
KAG6781322.1	1232	0
KAG6753321.1	1217	0
KAG6788050.1	1203	0
KAG6791419.1	1193	0
KAG6754309.1	1189	0
KAG6746270.1	1188	0
KAG6773184.1	1163	0
KAG6769874.1	1121	0
KAG6747304.1	1106	0
KAG6771648.1	996	0
KAG6744216.1	986	0
KAG6735836.1	983	0
KAG6769568.1	920	0
KAG6771966.1	914	0
XP_011022604.1	1418	0
XP_011026969.1	1415	0
XP_011020924.1	1216	0
XP_011003531.1	1207	0
XP_011015154.1	1205	0
XP_011039926.1	1182	0
XP_011040313.1	1162	0
XP_011036859.1	1160	0
XP_011036858.1	1160	0
XP_011039925.1	1124	0
XP_011019149.1	987	0
XP_011003663.1	970	0
