# Supplementary material for: Functional analysis and interaction networks of Rboh in poplar under abiotic stress
Source: Front Plant Sci. 2025 Feb 26;16:1553057. doi: 10.3389/fpls.2025.1553057 (PMC11897280; doi:10.3389/fpls.2025.1553057)
Supplement: Supplementary file 1 [file DataSheet1.zip › Datasheet 1/Table S5.The conserved motifs of PyRbohs..xlsx]

## Sheet: Sheet1
Table S5.The conserved motifs of PyRbohs.
Motif		E-value	Sites	Width
Motif1: AYFYWVTREQGSFDWFKGVMNEVAELDDKGVIELHNYLTSVYEEGDARSA	1	8.9e-313	9	50
Motif2: KPQGFKYKSGQYMFVNCPAVSPFEWHPFSITSAPGDDYLSVHIRTLGDWT	2	3.7e-307	9	50
Motif3: FDMVDKBADGRITEEEVKEIIMLSASANKLSNJKEQAEEYAALIMEELDP	3	3.1e-262	9	50
Motif4: LTGFNAFWYSHHLFVIVYILLIVHGYFLYLTKKWYKKTTWMYLAVPVLLY	4	3.3e-258	9	50
Motif5: KAAFDVMGYCVCTAKGAAETLKFNMALILLPVCRNTJTWLRS	5	1e-218	9	42
Motif6: MVQSLNHAKNGVDIVSGTRVRTHFARPNWRKVFKKIALKHPDSRIGVFYC	6	3e-243	9	50
Motif7: QPSFPKJLIDGPYGAPAQDYKKYDVLLLVGLGIGATPFISILKDJLNNIK	7	8.7e-233	9	50
Motif8: TKLGVAVPFDDNINFHKVIAVAIVIGVGLHAGAHLLCDFPRLJHASEEEY	8	1.8e-201	9	50
