# Supplementary material for: Functional analysis and interaction networks of Rboh in poplar under abiotic stress
Source: Front Plant Sci. 2025 Feb 26;16:1553057. doi: 10.3389/fpls.2025.1553057 (PMC11897280; doi:10.3389/fpls.2025.1553057)
Supplement: Supplementary file 1 [file DataSheet1.zip › Datasheet 1/Table S6. Collinearity pairs of poplar Rbohs.xlsx]

## Sheet: Sheet1
Table S6. Collinearity pairs of poplar Rbohs
P.tomentosa vs Py
Location1	ID 1	Location2	ID 2
CM031972.1	Potom03G0101600.1	LG01	Poyun00939.t1
CM031972.1	Potom03G0122700.1	LG01	Poyun00667.t1
CM031972.1	Potom03G0101600.1	LG07	Poyun19109.t1
CM031972.1	Potom03G0122700.1	LG07	Poyun19348.t1
CM031972.1	Potom03G0122700.1	LG14	Poyun30785.t1
CM031990.1	Potom12G0080700.1	LG07	Poyun19348.t1
CM031990.1	Potom12G0080700.1	LG14	Poyun30785.t1
CM031978.1	Potom06G0294400.1	LG02	Poyun06651.t1
CM031978.1	Potom06G0327800.1	LG02	Poyun06279.t1
CM031978.1	Potom06G0294400.1	LG17	Poyun35235.t1
CM031969.1	Potom01G0053600.1	LG01	Poyun00667.t1
CM031969.1	Potom01G0077000.1	LG01	Poyun00939.t1
CM031969.1	Potom01G0053600.1	LG07	Poyun19348.t1
CM031969.1	Potom01G0077000.1	LG07	Poyun19109.t1
CM031969.1	Potom01G0053600.1	LG14	Poyun30785.t1
CM031996.1	Potom15G0194100.1	LG01	Poyun00667.t1
CM031996.1	Potom15G0194100.1	LG07	Poyun19348.t1
CM031996.1	Potom15G0194100.1	LG14	Poyun30785.t1
CM031991.1	Potom12G0130400.1	LG07	Poyun19348.t1
CM031991.1	Potom12G0130400.1	LG14	Poyun30785.t1
CM031977.1	Potom05G0182000.1	LG05	Poyun15051.t1
CM031979.1	Potom06G0140800.1	LG02	Poyun06651.t1
CM031979.1	Potom06G0108400.1	LG02	Poyun06279.t1
CM031979.1	Potom06G0140800.1	LG17	Poyun35235.t1
CM031968.1	Potom01G0653100.1	LG01	Poyun00667.t1
CM031968.1	Potom01G0628100.1	LG01	Poyun00939.t1
CM031968.1	Potom01G0653100.1	LG07	Poyun19348.t1
CM031968.1	Potom01G0628100.1	LG07	Poyun19109.t1
CM031968.1	Potom01G0653100.1	LG14	Poyun30785.t1
CM031997.1	Potom15G0026400.1	LG01	Poyun00667.t1
CM031997.1	Potom15G0026400.1	LG07	Poyun19348.t1
CM031997.1	Potom15G0026400.1	LG14	Poyun30785.t1
CM031973.1	Potom03G0249100.1	LG01	Poyun00939.t1
CM031973.1	Potom03G0228200.1	LG01	Poyun00667.t1
CM031973.1	Potom03G0249100.1	LG07	Poyun19109.t1
CM031973.1	Potom03G0228200.1	LG07	Poyun19348.t1
CM031999.1	Potom16G0186200.1	LG17	Poyun35235.t1
P. trichocarpa vs Py
Location1	ID 1	Location2	ID 2
Chr01	Potri.001G070900.1.v4.1	LG07	Poyun19348.t1
Chr01	Potri.001G098300.1.v4.1	LG07	Poyun19109.t1
Chr03	Potri.003G133300.1.v4.1	LG07	Poyun19109.t1
Chr03	Potri.003G159800.1.v4.1	LG07	Poyun19348.t1
Chr12	Potri.012G111600.1.v4.1	LG07	Poyun19348.t1
Chr15	Potri.015G109800.2.v4.1	LG07	Poyun19348.t1
Chr06	Potri.006G097200.1.v4.1	LG17	Poyun35235.t1
Chr16	Potri.016G112200.1.v4.1	LG17	Poyun35235.t1
Chr05	Potri.005G026200.2.v4.1	LG05	Poyun15051.t1
Chr01	Potri.001G070900.1.v4.1	LG14	Poyun30785.t1
Chr12	Potri.012G111600.1.v4.1	LG14	Poyun30785.t1
Chr15	Potri.015G109800.2.v4.1	LG14	Poyun30785.t1
Chr06	Potri.006G097200.1.v4.1	LG02	Poyun06651.t1
Chr06	Potri.006G137300.1.v4.1	LG02	Poyun06279.t1
Chr16	Potri.016G112200.1.v4.1	LG02	Poyun06651.t1
Chr01	Potri.001G070900.1.v4.1	LG01	Poyun00667.t1
Chr01	Potri.001G098300.1.v4.1	LG01	Poyun00939.t1
Chr03	Potri.003G133300.1.v4.1	LG01	Poyun00939.t1
Chr03	Potri.003G159800.1.v4.1	LG01	Poyun00667.t1
Chr15	Potri.015G109800.2.v4.1	LG01	Poyun00667.t1
Arabidopsis vs Py
Location1	ID 1	Location2	ID 2
Chr1	PAC:19652508	LG07	Poyun19109.t1
Chr4	PAC:19646862	LG07	Poyun19109.t1
Chr5	PAC:19668120	LG07	Poyun19348.t1
Chr1	PAC:19656244	LG05	Poyun15051.t1
Chr5	PAC:19669504	LG14	Poyun30785.t1
Chr5	PAC:19666645	LG14	Poyun30785.t1
Chr1	PAC:19652508	LG01	Poyun00939.t1
Chr4	PAC:19646862	LG01	Poyun00939.t1
Chr5	PAC:19668120	LG01	Poyun00667.t1
Maize vs Py
Location1	ID 1	Location2	ID 2
Chr2	Zm00001d007421_T004	LG07	Poyun19348.t1
Chr4	Zm00001d052653_T003	LG01	Poyun00667.t1
Chr4	Zm00001d052653_T003	LG07	Poyun19348.t1
Rice vs Py
Location1	ID 1	Location2	ID 2
Chr11	LOC_Os11g33120.1	LG07	Poyun19348.t1
Chr8	LOC_Os08g35210.1	LG02	Poyun06279.t1
Chr9	LOC_Os09g26660.1	LG02	Poyun06279.t1
Chr11	LOC_Os11g33120.1	LG01	Poyun00667.t1
