# Supplementary material for: Functional analysis and interaction networks of Rboh in poplar under abiotic stress
Source: Front Plant Sci. 2025 Feb 26;16:1553057. doi: 10.3389/fpls.2025.1553057 (PMC11897280; doi:10.3389/fpls.2025.1553057)
Supplement: Supplementary file 1 [file DataSheet1.zip › Datasheet 1/Table S7. Cis-elements of PyRboh promoters.xlsx]

## Sheet: Sheet1
Table S7. Cis-elements of PyRboh promoters
Cis-elements	Sequences	Function of cis-elements	Distribution of cis-elements in PtriZATs
			Poyun00939.t1	Poyun19348.t1	Poyun00667.t1	Poyun19109.t1	Poyun06279.t1	Poyun30785.t1	Poyun15051.t1	Poyun06651.t1	Poyun35235.t1
LTR	CCGAAA	low-temperature responsiveness	3	1	/	/	1	/	1	1
TCA-element	CCATCTTTTT	salicylic acid responsiveness	2	/	1	/	/	1	/	1	1
ARE	AAACCA	anaerobic induction	2	3	2	1	4	4	3	1
AuxRR-core	GGTCCAT	auxin responsiveness	1	/	/	/	/	/	/	/	/
CGTCA-motif	CGTCA	MeJA-responsiveness	8	4	2	6	4	2	6		/
GT1-motif	GGTTAA	light responsive element	/	1	2	1	1	3	2	/	/
ABRE	ACGTG	abscisic acid responsiveness	/	2	1	1	2	3	2	/	/
TC-rich repeats	ATTCTCTAAC	defense and stress responsiveness	/	/	1	1	/	1	1	1	1
A-box	CCGTCC	regulatory element	/	/	/	1	1	/	/	/	/
O2-site	GATGA(C/T)(A/G)TG(A/G)	zein metabolism regulation	/	/	/	1	/	1	1		/
AT-rich element	ATAGAAATCAA	AT-rich DNA binding protein (ATBP-1)	/	/	/	/	/	/	1	/	/
TATC-box	TATCCCA	gibberellin-responsiveness	/	/	/	/	1	/	1	/	/
CAT-box	GCCACT	related to meristem expression	/	/	/	/	1	/	1	2	2
GCN4_motif	TGAGTCA	endosperm expression	/	/	/	/	1	/	/	/	/
